# Supplementary material for: Statistical and Machine Learning-Driven Optimization of Mechanical Properties in Designing Durable HDPE Nanobiocomposites
Source: Polymers (Basel). 2021 Sep 15;13(18):3100. doi: 10.3390/polym13183100 (PMC8472960; doi:10.3390/polym13183100)
Supplement: Supplementary file 1 [file polymers-13-03100-s001.zip]

Archive with 1 entries (1 files):
- polymers-1346544-supplementary.pdf
